# Supplementary material for: Semi-Embedding Zn-Co3O4 Derived from Hybrid ZIFs into Wood-Derived Carbon for High-Performance Supercapacitors
Source: Molecules. 2022 Dec 5;27(23):8572. doi: 10.3390/molecules27238572 (PMC9739616; doi:10.3390/molecules27238572)
Supplement: Supplementary file 1 [file molecules-27-08572-s001.zip]

Archive with 1 entries (1 files):
- molecules-2043902-supplementary.pdf
